# Supplementary material for: 5-Fluorouracil-Immobilized Hyaluronic Acid Hydrogel Arrays on an Electrospun Bilayer Membrane as a Drug Patch
Source: Bioengineering (Basel). 2022 Nov 30;9(12):742. doi: 10.3390/bioengineering9120742 (PMC9774285; doi:10.3390/bioengineering9120742)
Supplement: Supplementary file 1 [file bioengineering-09-00742-s001.zip]

Archive with 12 entries (12 files):
- .DS_Store
- Figure S1.TIF
- Figure S2.TIF
- Figure S3.TIF
- Figure S4.TIF
- Figure S5.TIF
- Figure S6.TIF
- Figure S7.TIF
- Supplementary Information .pdf
- Video S1.mp4
- Video S2.mp4
- Video S3.mp4
